# Supplementary material for: Roadway Runoff Induced Acute Mortality in Juvenile Coho Salmon During Spring Storm Events
Source: Environ Sci Technol. 2026 Jan 5;60(2):1723–32. doi: 10.1021/acs.est.5c13992 (PMC12825161; doi:10.1021/acs.est.5c13992)
Supplement: Supplementary file 2 [file es5c13992_si_002.xlsx]

## Sheet: Table S1
	Table S1. Summary of method detection limits (MDL), method quantification limits (MQL), calibration ranges and internal standards used in the multi-analyte LC/MS/MS method. Due to less stability of PPDs compared to PPD-Qs, the values quantified using isotopic labeled internal standard they may be underestimated.
	Analyte	Abbreviation	Vendor	MDL (ng/L)	MQL (ng/L)	Calibration range (ng/L)	ISTD Used
	N-(1,3-dimethylbutyl)-N’-phenyl-p-phenylenediamine	6PPD	Usolf Chemicals	1.6	4	0.025-100	6PPDQ-d5
	N-(1,4-dimethylpentyl)-N’-phenyl-p-phenylendiamine	7PPD	Richest Group Ltd	2.1	5.5	0.025-100	6PPDQ-d5
	N-isopropyl-N’-phenyl-1,4-phenylenediamine	IPPD	Richest Group Ltd	0.94	3.3	0.025-100	6PPDQ-d5
	N,N’-diphenyl-p-phenylenediamine	DPPD	Richest Group Ltd	1.8	6.1	0.025-100	6PPDQ-d5
	N,N’-ditolyl-p-phenylenediamine	DTPD	Richest Group Ltd	1.2	4.3	0.025-100	6PPDQ-d5
	4-nitrosodiphenylamine	4-DPA	ChemService Inc	1	3.5	0.025-100	6PPDQ-d5
	1,3-dimethylbutylamine	1,3-DMBA	Sigma-Aldrich	4.1	14	0.025-100	6PPDQ-d5
	4-aminodiphenylamine	4-ADPA	Sigma-Aldrich	0.55	1.9	0.025-100	6PPDQ-d5
	4-nitrodiphenylamine	4-NDPA	Sigma-Aldrich	1.1	3.9	0.025-100	6PPDQ-d5
	4-hydroxydiphenylamine	4OH DPA	Fisher Scientific	1.4	4.8	0.025-100	6PPDQ-d5
	6PPD-quinone	6PPDQ	HPC Standards Inc	0.3	0.9	0.025-100	6PPDQ-d5
	IPPD-quinone	IPPDQ	Laboratory synthesized	0.93	3.2	0.025-100	6PPDQ-d5
	7PPD-quinone	7PPDQ	Laboratory synthesized	0.99	3.4	0.025-100	6PPDQ-d5
	DTPD-quinone	DTPDQ	Laboratory synthesized	1.2	4	0.025-100	6PPDQ-d5
	1,3-diphenylguanidine	DPG	Sigma-Aldrich	0.87	3.01	0.1-100	DPU-d10
	hexa-(methoxymethyl)melamine	HMMM	Combi-Blocks ltd	0.57	1.95	0.1-100	Prometon-d3
	N-cyclohexyl-1,3-benzothiazole-2-amine	NCBA	Enamine	0.94	3.25	0.05-100	5-Me-BTR-d6
	benzotriazole	1-H-BTR	Sigma-Aldrich	2.2	7.6	2.0-200	5-Me-BTR-d6
	5-methyl-1-H-benzotriazole	5-Me-1-BTR	Sigma-Aldrich	0.45	1.6	1.0-200	5-Me-BTR-d6
	2-amino-benzothiazole	2-NH2-BTH	Sigma-Aldrich	0.53	1.8	1.0-200	5-Me-BTR-d6

## Sheet: Table S2
	Table S2. Summary of QA/QC details for each sampling event for baseflow and targeted storms. Duplicates were processed for method blanks, field blanks and a high and low concentration matrix spike. Laboratory control spikes, reflecting deionized water spikes, were processed in triplicate.
	Sample Event	Event Type	Method Blanks	Field Blanks	Laboratory Control Spikes	Matrix Spikes (Low conc)	Matrix Spikes (High conc)
	2024-04-16	Baseflow	N=2	N=2	375 ng/L; N=3	125 ng/L; N=2	375 ng/L; N=2
	2024-04-25	Storm	N=2	N=2	125 ng/L; N=3	125 ng/L; N=2	375 ng/L; N=2
	2024-05-14	Baseflow	N=2	N=2	125 ng/L; N=3	125 ng/L; N=2	375 ng/L; N=2
	2024-05-20	Storm	N=2	N=2	125 ng/L; N=3	125 ng/L; N=2	375 ng/L; N=2
	2024-06-02	Storm	N=2	N=2	125 ng/L; N=3	125 ng/L; N=2	375 ng/L; N=2
	2024-06-25	Baseflow	N=2	N=2	125 ng/L; N=3	125 ng/L; N=2	375 ng/L; N=2

## Sheet: Table S3
	Table S3. Summary of QA/QC outcomes for analysis of method blanks and field blanks. [*]Concentrations below method detection limit.
	Analyte	Concentration (ng/L)
		2024-04-16		2024-04-26		2024-05-14		2024-05-21		2024-06-02		2024-06-05	2024-06-26
		Method Blank	Field Blank	Method Blank	Field Blank	Method Blank	Field Blank	Method Blank	Field Blank	Method Blank	Field Blank	Method Blank	Method Blank	Field Blank
	6PPD	*	*	1.9	1.6	*	*	*	*	*	*	*	*	*
	7PPD	*	*	9.4	8.8	*	4.9	*	*	*	*	*	*	*
	IPPD	*	*	1.5	1.4	*	*	*	*	*	*	*	*	*
	DPPD	13	4.5	10	10	*	*	*	*	*	*	*	*	*
	DTPD	*	3.3	*	8.9	*	*	*	*	*	*	*	*	*
	4-DPA	*	*	*	*	*	2.6	*	*	*	*	*	*	*
	1,3-DMBA	*	14.5	35.5	11	*	*	2.9	31	*	*	*	*	84
	4-ADPA	*	*	*	*	*	13	*	3	*	*	*	*	*
	4-NDPA	*	*	*	*	*	42	*	*	*	*	*	*	*
	4OH DPA	*	*	7.4	6.9	*	*	7.3	9.1	*	3	*	*	*
	6PPDQ	*	*	*	*	*	0.6	*	*	*	*	*	3.7	*
	IPPDQ	*	*	*	*	*	*	*	*	*	*	*	*	*
	7PPDQ	*	*	*	*	*	*	*	*	*	*	*	*	*
	DTPDQ	*	*	*	*	*	*	*	*	*	*	*	*	*
	DPG	*	1.7	4.6	*	*	2.1	*	3.3	-	-	*	*	*
	HMMM	0.8	1.8	1.3	1.2	*	2.3	*	1.1	-	-	*	*	6.6
	NCBA	*	*	*	*	*	*	*	*	*	*	*	*	*
	Benzotriazole	16.7	*	*	*	*	*	*	2.3	-	*	*	*	*
	5-Me-1-H-BTR	3.4	4.6	*	*	*	*	*	*	-	*	*	*	*
	2-NH2-BTH	1.3	2.5	*	*	*	*	*	*	-	*	*	*	*
	2-OH-BTH	11	19	12	9.4	*	8	2.4	32	25	21	5.1	9.4	27
	2,4-MoBT	*	*	*	*	*	*	*	*	-	*	*	*	*

## Sheet: Table S4
	Table S4. Summary of analyte detections in grab samples collected from the well groundwater source that was used as the experimental control.
	Analyte	2024-05-20		2024-06-01
		Before	After	Before	After
		Concentrations (ng/L)
	6PPD	*	*	*	*
	IPPD	1.5	1.5	*	*
	7PPD	*	9.4	*	*
	DPPD	*	*	*	*
	DTPD	*	9.8	*	*
	1,3-DMBA	17	15	7.3	13
	4-ADPA	4.8	*	*	*
	4-NDPA	*	*	*	*
	4OH DPA	9.3	7.5	3.8	2.5
	6PPDQ	*	*	*	*
	7PPDQ	*	*	*	*
	1,3-diphenylguanidine	1.8	1.4	1.9	2.6
	HMMM	18	11	15	13
	* below method detection limit

## Sheet: Table S5
	Table S5. Summary of analytes detected in Miller creek grab samples for each of the targeted exposure storms. [*] Concentrations below method detection limit.
	Analyte	2024-04-16		2024-04-26		2024-05-14		2024-05-21		2024-06-02		2024-06-05	2024-06-26
		Concentration (ng/L)
		Before	After	Before	After	Before	After	Before	After	Before	After	After	Before	After
	6PPD	*	*	1.9	19	2.9	*	*	5.5	*	4	*	*	*
	7PPD	3.3	*	9	11	4.8	*	*	*	*	*	*	*	*
	IPPD	*	*	1.5	1.7	2.3	*	*	*	*	*	*	*	*
	DPPD	*	9	10	11	*	*	*	*	*	*	*	*	*
	DTPD	7.5	7.1	10	16	18	*	*	*	*	*	*	*	*
	1,3-DMBA	*	*	*	22	*	*	1.2	2.1	*	14	*	*	*
	4-ADPA	36	21	40	680	46	130	36	73	53	190	57	40	380
	4-NDPA	1	0.7	*	*	8.2	*	*	*	*	*	*	*	*
	4OH DPA	*	*	*	3.9	0.3	0.2	*	*	*	*	*	*	*
	4OH DPA	*	*	7.1	13	*	*	3.9	4.1	*	3.8	*	*	*
	6PPDQ	1	1.2	1.4	20	25	1.6	1.4	3.3	2.9	15	3.9	1.4	1
	IPPDQ	*	*	*	*	*	*	*	*	*	*	*	*	*
	7PPDQ	*	*	*	1.4	*	*	*	*	*	*	*	*	*
	DTPDQ	*	*	*	*	*	*	*	*	*	*	*	*	*
	DPG	40	27	32	420	76	72	70	120	-	-	85	29	29
	HMMM	37	30	15	-	56	32	46	150	-	-	120	12	11
	NCBA	*	*	*	6.2	*	*	*	1.3	*	3.9	1	*	*
	Benzotriazole	35	32	17	130	42	26	10	33	35	90	49	25	25
	5-Me-1-H-BTR	72	86	41	310	57	64	31	78	62	230	87	52	51
	2-NH2-BTH	5.1	5.3	*	21	*	6	1.8	7.3	3.9	27	6.9	6.9	6.1
	2-OH-BTH	15	16	7.3	65	19	15	14	34	21	65	17	20	20
	2,4-MoBT	*	*	*	7	*	*	*	1.9	*	6	1.6	1.3	1.3

## Sheet: Table S6
	Table S6. Results of spike recovery experiments for study QA/QC. Laboratory control spikes were processed as MilliQ water spikes. Matrix spikes were water samples collected before and after each event for spiking. [*] May 14, 2024 sample was lost during laboratory processing. [^] Analyte recovery was excluded due to use of incorrect spiking solution used to prepare sample. [-] Analyte recovery wa…
	Table S6 (a)
	Analyte	Recovery (%)
		Laboratory Control Spikes
		2024-04-16	2024-04-26	2024-05-14	2024-05-21	2024-06-02	2024-06-05	2024-06-26
	6PPD	68±6.7	91±9.0	82±16	100±15	65±3.4	55±2.0	29±15
	7PPD	45±2.3	59±9.4	42±4.0	57±12	48±11	35±11	16±12
	IPPD	101±12	113±6.1	118±33	130±11	74±3.1	66±0.6	39±19
	DPPD	72±14	60±10	52±8.1	66±3.5	83±6.8	43±22	40±12
	DTPD	68±10	65±11	49±3.0	79±13	66±4.1	40±7.8	38±5.2
	1,3-DMBA	120±25	131±8.4	169±22	135±2.8	109±2.1	103±4.7	112±13
	4-ADPA	60±7	56±20	105±5.8	84±22	51±12	33±30	184±18
	4-NDPA	72±24	170±42	261±25	177±26	94±5.5	76±5.5	27±0.5
	4OH DPA	169±44	146±17	118±24	155±32	195±23	116±25	114±17
	4OH DPA	136±24	145±27	210±20	124±17	134±15	118±21	148±41
	6PPDQ	101±2.9	101±2.3	86±2.1	101±4.5	95±3.2	91±0.5	103±3.6
	IPPDQ	130±21	127±6.7	^	^	^	^	^
	7PPDQ	76±3.5	85±3.6	^	^	^	^	^
	DTPDQ	89±13	94±10	^	^	^	^	^
	DPG	140±66	77±3.8	79±3.4	78±2.4	58±5.6	78±2.8	72±8.6
	HMMM	195±90	104±8.4	107±2	85±5.2	99±2.5	89±10	129±4.5
	NCBA	150±68	66±5.4	54±0.37	40±8.4	56±2.6	53±12	66±4.4
	DCU	204±81	140±23	129±1.5	128±12	105±6.4	117±9.4	109±2.7
	Benzotriazole	127±47	85±7.9	81±3.6	57±10	53±3.0	58±16	84±0.9
	5-Me-1-H-BTR	144±68	79±3.3	76±1.3	55±8.5	70±2.9	65±13	81±1.8
	2-NH2-BTH	152±77	86±5	79±1.4	56±8.9	69±1.3	71±8.8	89±5.2
	2-OH-BTH	93±10	91±1.6	74±2.8	75±8.1	130±10	113±24	90±0.6
	2,4-MoBT	144±70	78±3.3	74±1.8	43±6.5	44±3.5	52±8.2	80±7.7
	Table S6 (b)
	Analyte	Recovery (%)						Recovery (%)
		Before storm grab sample 125 ng/L spike						After storm grab sample 375 ng/L spike
		2024-04-16	2024-04-26	2024-05-14	2024-05-21	2024-06-02	2024-06-26	2024-04-16	2024-04-26	2024-05-14	2024-05-21	2024-06-02	2024-06-05	2024-06-26
	6PPD	17±0.3	9±0.6	*	16±2.3	3±0.8	13±1.1	68±0.8	138±18	56±6.1	101±6.4	31±7.5	43±0.8	37±2.1
	7PPD	11±0.02	4±0.2	*	13±1.0	2±1.0	11±1.3	49±1.7	85±12	28±12	61±7.4	27±8.6	40±1.9	34±1.4
	IPPD	8.4±0.1	4±0.3	*	7±0.9	3±0.1	8±0.9	78±4.1	112±13	46±18	89±2.3	30±8.2	49±2.0	25±1.3
	DPPD	67±5.5	47±1.4	*	30±43	29±16	0±0	64±3.7	114±12	48±22	69±2.8	76±17	45±10	30±42
	DTPD	66±1.6	77±5.8	*	76±6.7	22±9.6	37±4.0	61±3.2	136±14	62±35	78±1.6	48±11	36±5.2	50±3.1
	1,3-DMBA	0.6±0.3	1.0±0.1	*	2±0.8	2.2±0.4	2.3±0.1	51±1.9	51±2.4	79±31	72±5.2	15±1.7	44±3.3	20±2.0
	4-ADPA	114±37	183±23	*	189±11	63±48	170±28	71±0.4	12±3.4	159±105	157±36	61±22	82±4.2	60±49
	4-NDPA	5.7±0.04	42±2.2	*	75±0.8	9.1±0.7	13±1.8	32±3.6	23±1.3	37±13	35±6.6	29±4.9	53±3.4	36±2.2
	4OH DPA	105±14	81±0.7	*	85±0.9	70±11	79±4.5	80±3.1	54±5.8	61±2.0	74±6.0	52±3.5	65±0.4	89±8.3
	4OH DPA	84±16	80±0.9	*	116±2.2	66±12	112±11	40±0.7	77±6.2	90±38	72±7.5	54±13	54±4.9	129±12
	6PPDQ	98±6.1	95±2.8	*	92±1.1	104±4.6	97±7.3	90±3.9	95±6.9	103±2.6	101±1.7	101±3.4	99±0.9	114±7.9
	IPPDQ	81±13	64±0.3	*	^	^	^	71±1.3	54±4.5	81±36	^	^	^	^
	7PPDQ	74±8.3	86±8.9	*	^	^	^	71±0.7	96±8.6	74±23	^	^	^	^
	DTPDQ	69±12	94±4.7	*	^	^	^	83±2.6	79±5.7	68±15	^	^	^	^
	DPG	123±19	173±5.2	*	141±3.5	106±11	129±12	156±12	227±10	179±26	197±8.0	183±23	154±7.1	156±9.1
	HMMM	134±5.5	143±6.0	*	118±1.5	89±2.4	147±12	161±1.4	131±3.0	130±4.9	109±1.6	90±6.9	93±6.6	165±8.9
	NCBA	115±9.4	73±5.0	*	26.8±0.3	87±12	73±5	115±4.8	102±3.5	68±18	51±4.9	73±0.3	47±6.7	89±9.1
	DCU	166±5.7	224±14	*	177±3.0	157±11	156±16	167±5.2	228±5.2	239±39	242±16	206±17	181±7.0	177±9.1
	Benzotriazole	108±18	115±2.6	*	35±0.9	91±4.5	102±93	116±1.3	116±2.2	103±2.8	61±4.1	92±1.8	73±9.8	120±9.7
	5-Me-1-H-BTR	91±8.0	113±3.0	*	30±0.7	89±7.4	85±8.4	100±1.4	100±0.9	82±1.3	52±4.6	88±0.5	59±9.2	101±8.2
	2-NH2-BTH	128±1.4	118±4.7	*	51±0.2	170±2.6	120±10	146±5.0	147±0.5	119±3.5	101±7.4	208±4.7	100±13	140±12
	2-OH-BTH	112±76	47±6.5	*	34±1.3	81±0.5	61±1.7	-	44±0.1	36±0.8	47±3.5	50±5.9	35±4.1	66±4.3
	2,4-MoBT	103±11	69±6.2	*	23.6±0.7	74±0.5	77±6.1	108±0.02	83±2.5	69±1.9	42±2.9	73±0.3	40±4.6	85±9.6

## Sheet: Table S7
	Table S7. Water quality parameters measured daily during fish exposures to stream water or to well water. Data are summarized as mean standard deviation (min-max).
	Storm Event	Treatment	pH	Dissolved Oxygen (mg/L)	Specific Conductivity (µS/cm)	Temperature (ºC)
	Storm 1	Well	7.65 ± 0.02 (7.63 - 7.66)	4.3 ± 0.1 (4.2 - 4.39)	287 ± 2.8 (285 - 289)	not measured
		Creek	7.95 ± 0.15 (7.77 - 8.08)	10.3 ± 3.5 (5.2 - 12.9)	247.7 ± 16.2 (239 - 272)	not measured
	Storm 2	Well	7.81 ± 0.16 (7.36 - 7.97)	5.4 ± 2.1 (3.4 - 8.9)	225.9 ± 3.4 (223.6 - 238)	12.1 ± 0.6 (11.2 - 13.4)
		Creek	7.82 ± 0.09 (7.61 - 7.99)	6.9 ± 2.7 (4.0 - 10.8)	258.5 ± 22.5 (208.1 - 275.6)	10.8 ± 0.7 (10.0 - 12.2)
	Storm 3	Well	7.86 ± 0.16 (7.05 - 8.25)	9.3 ± 0.7 (8.4 - 12.0)	252.8 ± 23.0 (199.5 - 273.8)	11.8 ± 0.4 (11.2 - 12.4)
		Creek	8.07 ± 0.18 (7.77 - 8.43)	7.8 ± 0.7 (6.8 - 8.9)	226.5 ± 5.4 (222.5 - 273.1)	13.1 ± 0.6 (11.1 - 14.2)

## Sheet: Table S8
	Table S8. Concentration data for PPD parent compounds in Miller Creek during baseflow: (a) event 1 on 4/16/2024 (b) event 2 on May 14, 2024 (c) event 3 on June 25, 2024. [*] Concentrations below method detection limit.
	Table S8 (a)
	Sample #	Midpoint	6PPD (ng/L)	IPPD (ng/L)	7PPD (ng/L)	DPPD (ng/L)	DTPD (ng/L)	DNP (ng/L)
	1	2024-04-16 17:15:00	*	*	*	12	7.3	*
	2	2024-04-16 20:15:00	*	*	*	4.1	7.1	*
	3	2024-04-16 22:15:00	9.5	0.2	*	130	7.5	*
	4	2024-04-16 12:15:00	*	*	*	4.3	7.2	*
	5	2024-04-17 02:15:00	*	*	*	*	7	*
	6	2024-04-17 04:15:00	*	*	*	12	7	*
	7	2024-04-17 06:15:00	*	*	*	3.9	3.7	*
	8	2024-04-17 08:15:00	8.6	0.2	*	9.9	7.7	*
	9	2024-04-17 10:15:00	*	*	*	9.5	7.4	*
	10	2024-04-17 00:15:00	*	*	*	4.3	9.9	*
	11	2024-04-17 14:15:00	6.8	*	*	*	7.1	*
	12	2024-04-17 16:15:00	*	*	*	7.9	7.1	*
	Table S8 (b)
	Sample #	Midpoint	6PPD (ng/L)	IPPD (ng/L)	7PPD (ng/L)	DPPD (ng/L)	DTPD (ng/L)	DNP (ng/L)
	1	2024-05-14 22:00:00	*	*	*	*	*	*
	2	2024-05-15 01:00:00	*	*	*	*	*	*
	3	2024-05-15 03:00:00	*	*	*	*	*	*
	4	2024-05-15 05:00:00	*	*	*	*	*	*
	5	2024-05-15 07:00:00	*	*	*	*	*	*
	6	2024-05-15 09:00:00	*	*	*	*	*	*
	7	2024-05-15 11:00:00	*	*	*	*	*	*
	Table S8 (c)
	Sample #	Midpoint	6PPD (ng/L)	IPPD (ng/L)	7PPD (ng/L)	DPPD (ng/L)	DTPD (ng/L)	DNP (ng/L)
	1	2024-06-25 13:30:00	*	*	*	*	*	*
	2	2024-06-25 16:30:00	*	*	*	*	*	*
	3	2024-06-25 18:30:00	1.6	*	*	*	*	*
	4	2024-06-25 19:30:00	1.6	*	*	*	*	*
	5	2024-06-25 22:30:00	1.6	*	*	*	*	*
	6	2024-06-25 12:30:00	1.6	*	*	*	*	*
	7	2024-06-26 02:30:00	1.7	*	*	0.2	*	*
	8	2024-06-26 04:30:00	1.6	*	*	*	*	*
	9	2024-06-26 06:30:00	1.7	*	*	*	*	*
	10	2024-06-26 08:30:00	1.7	*	*	*	*	*
	11	2024-06-26 10:30:00	1.6	*	*	*	*	*
	12	2024-06-26 12:30:00	1	*	*	*	*	*

## Sheet: Table S9
	Table S8. Concentration data for PPD tranformation products in Miller Creek during baseflow: (a) event 1 on 4/16/2024 (b) event 2 on May 14, 2024 (c) event 3 on June 25, 2024. [*] Concentrations below method detection limit.
	Table S9 (a)
	Sample #	Midpoint	4-DPA (ng/L)	1,3-DMBA (ng/L)	4-ADPA (ng/L)	4-NDPA (ng/L)	4OH DPA (ng/L)	6PPDQ (ng/L)	IPPDQ (ng/L)	7PPDQ (ng/L)	DTPDQ (ng/L)
	1	2024-04-16 17:15:00	*	45	1.5	0.7	*	1	*	*	*
	2	2024-04-16 20:15:00	*	28	1	*	*	0.8	*	*	*
	3	2024-04-16 22:15:00	*	63	1.6	*	*	1.2	*	*	*
	4	2024-04-16 12:15:00	*	24	0.6	*	*	0.8	*	0.1	*
	5	2024-04-17 02:15:00	*	23	0.8	*	*	0.7	*	*	*
	6	2024-04-17 04:15:00	*	18	0.6	*	*	0.7	*	*	*
	7	2024-04-17 06:15:00	*	30	0.7	*	*	0.7	*	*	*
	8	2024-04-17 08:15:00	0.5	72	1.6	*	*	1.9	*	*	*
	9	2024-04-17 10:15:00	*	25	1.1	*	*	1.2	*	*	*
	10	2024-04-17 00:15:00	*	24	0.9	0.7	*	2.3	*	*	*
	11	2024-04-17 14:15:00	0.5	62	0.9	*	*	1	*	*	*
	12	2024-04-17 16:15:00	0.3	29	0.8	*	*	0.8	*	*	*
	Table S9 (b)
	Sample #	Midpoint	4-DPA (ng/L)	1,3-DMBA (ng/L)	4-ADPA (ng/L)	4-NDPA (ng/L)	4OH DPA (ng/L)	6PPDQ (ng/L)	IPPDQ (ng/L)	7PPDQ (ng/L)	DTPDQ (ng/L)
	1	2024-05-14 22:00:00	*	73	*	0.5	8.1	0.6	*	0.2	*
	2	2024-05-15 01:00:00	*	40	*	0.8	7.4	1.2	*	*	*
	3	2024-05-15 03:00:00	*	48	*	0.5	7.4	1.1	*	*	*
	4	2024-05-15 05:00:00	0.8	47	*	4.9	7.6	1.2	*	4.5	*
	5	2024-05-15 07:00:00	*	42	*	0.5	7.4	1.1	*	*	*
	6	2024-05-15 09:00:00	*	55	*	0.4	7.4	1.2	*	*	*
	7	2024-05-15 11:00:00	*	79	*	0.5	7.9	0.9	*	*	*
	Table S9 (c)
	Sample #	Midpoint	4-DPA (ng/L)	1,3-DMBA (ng/L)	4-ADPA (ng/L)	4-NDPA (ng/L)	4OH DPA (ng/L)	6PPDQ (ng/L)	IPPDQ (ng/L)	7PPDQ (ng/L)	DTPDQ (ng/L)
	1	2024-06-25 13:30:00	*	3200	*	*	2.6	1.7	*	*	*
	2	2024-06-25 16:30:00	*	160	*	*	2.6	1	*	*	*
	3	2024-06-25 18:30:00	*	540	*	*	2.5	1.1	*	*	*
	4	2024-06-25 19:30:00	*	160	*	*	2.5	1	*	*	*
	5	2024-06-25 22:30:00	*	580	*	*	2.5	0.8	*	*	*
	6	2024-06-25 12:30:00	*	230	*	*	2.5	1	*	*	*
	7	2024-06-26 02:30:00	*	1100	*	*	2.5	9.4	*	*	*
	8	2024-06-26 04:30:00	*	270	*	*	2.4	0.9	*	*	*
	9	2024-06-26 06:30:00	*	250	*	*	2.5	0.8	*	*	*
	10	2024-06-26 08:30:00	*	610	*	*	2.2	0.9	*	*	*
	11	2024-06-26 10:30:00	*	340	*	*	2.2	1.3	*	*	*
	12	2024-06-26 12:30:00	*	320	*	*	2.3	1.1	*	*	*

## Sheet: Table S10
	Table S10. Peak 6PPDQ concentrations, mass loads and exposure times above three reported LC50 estimates for 2024 exposure storm events in Miller Creek.
	Date	Peak Concentration (ng/L)	Mass Load (mg)	Hours at/above EPA 11 ng/L Screening value	Hours at/above LC50 of Lo et al	Hours at/above LC50 of Greer et al
	2024-04-25	96	1900	16	14	4
	2024-05-21	110	2100	14	14	8
	2024-06-02	73	2100	27	15	0
	U.S. EPA. 2024. Office of Water. EPA-822-R-24004
	Lo et al. 2023. Environ Toxicol Chem 2023, 42 (4), 815–822.
	Greer et al. 2023. Environ Sci Technol 2023, 57 (30), 10940–10950.

[truncated: 5 more sheets: Table S11, Table S12, Table S13, Table S14, Table S15]
